# Supplementary material for: Carboxy-Terminal Processing Protease Controls Production of Outer Membrane Vesicles and Biofilm in Acinetobacter baumannii
Source: Microorganisms. 2021 Jun 20;9(6):1336. doi: 10.3390/microorganisms9061336 (PMC8234194; doi:10.3390/microorganisms9061336)
Supplement: Supplementary file 1 [file microorganisms-09-01336-s001.zip]

Archive with 1 entries (1 files):
- microorganisms-1224280-supplementary.pdf
